# Supplementary material for: Sustainable Exploitation of Apple By-Products: A Retrospective Analysis of Pilot-Scale Extraction Tests Using Hydrodynamic Cavitation
Source: Foods. 2025 May 28;14(11):1915. doi: 10.3390/foods14111915 (PMC12154374; doi:10.3390/foods14111915)
Supplement: Supplementary file 1 [file foods-14-01915-s001.zip]

Archive with 1 entries (1 files):
- foods-3627141-supplementary.pdf
